# Supplementary material for: Inhibition of repulsive guidance molecule-a protects dopaminergic neurons in a mouse model of Parkinson’s disease
Source: Cell Death Dis. 2021 Feb 15;12(2):181. doi: 10.1038/s41419-021-03469-2 (PMC7884441; doi:10.1038/s41419-021-03469-2)
Supplement: Supplementary file 2 — Supplementary Table 1 [file 41419_2021_3469_MOESM2_ESM.xlsx]

## Sheet: Sheet1
Supplymentary Table 1. Primers for quantitative real-time PCR .
Genes	Forward primers (5' -> 3')	Reverse primers (5'-> 3')
Neogenin	CCTGGTCTCTACTCGCTTCATT	GATTGTCTCCATGAGGGTCTGA
RGMa	TTGGAGGATGGCAAGATGCT	CCCGAGTCCTTTCAAACAGATG
Bmpr1a	TGCCCAGTGACCCATCCT	GCCGCAAGCGTTTCACA
Bmpr1b	CTGGTCCAAAGGACAATAGCT	CCATAGCGGCCTTTTCCAAT
Bmpr2	GAGGTTGGCACAATTCGCTATA	TGAGTCCAAGCGCATACATGTC
Acvr2a	CAGGTTGGTACCCGGAGGTA	AATGCGTCCCTTTGGAAGTTT
Tnfα	AGCCGATGGGTTGTACCTTGTCTA	TGAGATAGCAAATCGGCTGACGGT
iNos	GGATCTTCCCAGGCAACCA	TCCACAACTCGCTCCAAGATT
Il-10	AGCATGGCCCAGAAATCAAG	CGCATCCTGAGGGTCTTCAG
Il-1β	AGTTGACGGACCCCAAAAGA	GGACAGCCCAGGTCAAAGG
Cd206	CCCAAGGGCTCTTCTAAAGCA	CGCCGGCACCTATCACA
Ym1	GTCTGGCCCCTGGACATG	AGAGGGAAATGTCTCTGGTGACA
Ccl17	TGCTCGAGCCACCAATGTAG	GGAATGGCCCCTTTGAAGTAA
Ccl2	GTCTGTGCTGACCCCAAGAAG	TGGTTCCGATCCAGGTTTTTA
Ccl22	CACCCTCTGCCATCACGTT	CTTGCGGCAGGATTTTGAG
Fizz1	CAGCTGATGGTCCCAGTGAA	TTCCTTGACCTTATTCTCCACGAT
